# Supplementary material for: Persistent Symptoms After SARS-CoV-2 Infection in a Referred Occupational Clinical Registry: Symptom Patterns and Associated Factors
Source: Diseases. 2026 Apr 9;14(4):141. doi: 10.3390/diseases14040141 (PMC13114690; doi:10.3390/diseases14040141)
Supplement: Supplementary file 1 [file diseases-14-00141-s001.zip]

Archive with 1 entries (1 files):
- diseases-4165385-supplementary (1).pdf
